# Supplementary material for: The Novel SSTR3 Agonist ITF2984 Exerts Antimitotic and Proapoptotic Effects in Human Non-Functioning Pituitary Neuroendocrine Tumor (NF-PitNET) Cells
Source: Int J Mol Sci. 2024 Mar 23;25(7):3606. doi: 10.3390/ijms25073606 (PMC11011875; doi:10.3390/ijms25073606)
Supplement: Supplementary file 1 [file ijms-25-03606-s001.zip]

Archive with 9 entries (9 files):
- Supplementary Figure S1.jpg
- Supplementary Figure S2.jpg
- Supplementary Figure S3.jpg
- Supplementary Figure S4.jpg
- Supplementary Figure S5.jpg
- Supplementary Figure S6.jpg
- Supplementary Figure S7.jpg
- Supplementary Figure S8.jpg
- Supplementary Figure S9.jpg
